# Supplementary material for: H3K4me3 mediates uterine leiomyoma pathogenesis via neuronal processes, synapsis components, proliferation, and Wnt/β-catenin and TGF-β pathways
Source: Reprod Biol Endocrinol. 2023 Jan 26;21:9. doi: 10.1186/s12958-023-01060-2 (PMC9878797; doi:10.1186/s12958-023-01060-2)
Supplement: Supplementary file 3 — Additional file 3: Supplemental Table 2. Differentially expressed genes under H3K4me3 regulation in ULs compared to MM, with FDR-adjusted p-value< 0.01 after limma analysis. [file 12958_2023_1060_MOESM3_ESM.xlsx]

## Sheet: Hoja1
GENE	logFC	AveExpr	t	P.Value	adj.P.Val	B
ADH1B	-3.61419	-1.46204	-10.6296	1.18276e-10	8.23203e-08	14.1902
ABCA9	-3.93033	-0.913251	-6.99362	2.80883e-07	9.77472e-05	6.92913
PEAR1	-3.03549	-1.49129	-5.8616	4.4501e-06	0.00103242	4.2866
CDH7	2.73265	-1.95324	5.61536	8.25952e-06	0.00127616	3.69336
C1QL4	2.88812	-1.47939	5.54696	9.81633e-06	0.00127616	3.52767
GPR139	2.58995	-1.881	5.50189	1.10013e-05	0.00127616	3.41831
KRT19	-2.94981	-2.06427	-5.31804	1.7539e-05	0.00174388	2.97076
SLC35F3	2.51931	-1.07203	5.15983	2.62458e-05	0.00204323	2.58403
SATB2	2.69955	-2.24332	5.15722	2.64211e-05	0.00204323	2.57764
DCX	2.17692	-2.69509	4.93648	4.64603e-05	0.00312274	2.03632
SHOX2	2.65047	-1.47534	4.9129	4.93536e-05	0.00312274	1.9784
TULP1	2.56378	-2.22276	4.69607	8.6066e-05	0.00499183	1.44559
ABCA8	-2.31583	-0.860463	-4.49168	0.000145443	0.00769274	0.943551
BST2	-2.47121	-1.28195	-4.46753	0.000154739	0.00769274	0.884318
TVP23A	2.29378	-2.08216	4.34802	0.000210254	0.00975577	0.591425
ABCA6	-2.53834	-1.05071	-4.29754	0.000239298	0.0103229	0.46791
PTCHD4	2.33858	-1.88419	4.25668	0.000265701	0.0103229	0.368053
MDGA2	2.42877	-0.9569	4.25441	0.000267248	0.0103229	0.362517
LINC01160	2.2555	-2.4652	4.22368	0.000289121	0.0103229	0.287495
SEZ6L	2.21948	-2.07174	4.20427	0.000303842	0.0103229	0.240146
ST8SIA2	2.39956	-1.71679	4.19426	0.000311722	0.0103229	0.215742
ASB5	2.30965	-2.11109	4.16429	0.00033656	0.0103229	0.142683
NEFL	2.19715	-1.69459	4.14712	0.000351657	0.0103229	0.10088
CAPN6	2.07519	-1.83016	4.14236	0.000355964	0.0103229	0.089286
BRINP1	2.45254	-1.36514	4.06063	0.000438555	0.0119562	-0.109349
DUOX1	2.04716	-2.64266	4.04737	0.000453634	0.0119562	-0.141508
ATP2B2	2.01755	-2.02123	4.02491	0.000480362	0.0119562	-0.195956
LRRTM3	1.77248	-2.51397	4.01772	0.000489242	0.0119562	-0.213373
GATA2	-2.25634	-0.917424	-4.01062	0.000498174	0.0119562	-0.230575
NXPH4	2.48179	-0.613044	3.97975	0.00053891	0.0125027	-0.305281
FMO2	-2.2364	-2.37552	-3.93177	0.000608832	0.0136693	-0.421159
SNCG	-2.46379	-2.12048	-3.91567	0.000634248	0.0137422	-0.459986
CILP2	2.26953	-2.39026	3.90506	0.000651569	0.0137422	-0.48556
MEDAG	-1.77848	-0.572376	-3.71517	0.0010533	0.0215616	-0.940593
HOXB4	-2.26896	-1.18159	-3.68299	0.00114216	0.0227126	-1.01716
TMEM215	2.04323	-1.8729	3.60227	0.00139869	0.0270413	-1.20845
DUOXA1	1.78381	-2.74571	3.56006	0.00155445	0.0292405	-1.308
LRRC4B	1.83413	-1.48422	3.51731	0.00172947	0.0316765	-1.40847
GABRB1	2.16658	-1.75105	3.49006	0.00185089	0.0319468	-1.47232
EYA1	2.06763	-1.44261	3.4843	0.00187759	0.0319468	-1.48579
NPTX2	1.87721	-2.84495	3.48338	0.00188192	0.0319468	-1.48796
FAM110D	-2.11514	-1.50906	-3.46329	0.00197827	0.0320687	-1.5349
LDHD	-2.34745	-1.46031	-3.46268	0.00198126	0.0320687	-1.53632
TIMP4	-2.13981	-1.58805	-3.44789	0.00205539	0.0325126	-1.57084
SMPX	1.64824	-2.78458	3.42275	0.00218755	0.033834	-1.62937
ADAMTS20	2.19026	-1.78826	3.38618	0.0023947	0.0362329	-1.71427
DPT	-1.96023	-2.76057	-3.36297	0.00253598	0.0375541	-1.76801
DCAF12L2	1.94289	-1.79594	3.33614	0.00270933	0.0391107	-1.82996
GABRA4	2.13134	-1.78962	3.32957	0.00275348	0.0391107	-1.8451
GIMAP6	-1.74032	-0.952196	-3.25321	0.00332077	0.0462252	-2.02028
